# Supplementary material for: Strong, Fast-Response Printable Lignin/PNIPAM Thermo-Responsive Hydrogel via Hierarchical Phase Separation
Source: Gels. 2026 Apr 27;12(5):362. doi: 10.3390/gels12050362 (PMC13206440; doi:10.3390/gels12050362)
Supplement: Supplementary file 1 [file gels-12-00362-s001.zip]

Archive with 5 entries (5 files):
- gels-4277372-Supporting information.pdf
- Movie S1.mp4
- Movie S2.mp4
- Movie S3.mp4
- Movie S4.mp4
